# Supplementary material for: Welfare Assessment of Female BALB/c Mice Housed with Different Environmental Enrichment Materials
Source: Animals (Basel). 2026 Jul 16;16(14):2211. doi: 10.3390/ani16142211 (PMC13406001; doi:10.3390/ani16142211)
Supplement: Supplementary file 1 [file animals-16-02211-s001.zip › Table S1.xlsx]

## Sheet: weights (g) (Table S1)
					TREATMENTS
				WEEEKS	T1		T2		T3		T4		T5		T6		T7		T8
				1	12.39		12.87		10.25		10.75		12.5		11.52		11.19		11.44
					8.94		10.6		12.53		11.13		11.79		11.99		11		9.97
					10.88		11.34		10.13		12.23		9.85		11.47		12.05		11.91
					11.5		12.47		11.32		11.86		11.98		11.43		10.76		11.09
					12.56		10.78		11.71		10.69		11.54		10.98		10.85		11.16
					10.64		10.76		9.82		10.75		11.62		11.24		10.52		10.52
					10.69		10.44		10.72		8.84		9.04		10.19		9.51		9.51
					11.13		10.54		12.16		10.24		10.59		9.63		10.07		10.07
					8.57		7.74		8.89		8.64		10.4167		8.54		9.84		9.84
					8.42		9.67		8.66		9.87		10.72		8.79		9.08		9.08
				2	12.37		15.74		14.04		14.04		15.74		16		15.22		12.61
					16.04		13.93		14.95		14.95		13.93		15.82		14		15.14
					16.44		15.85		14.74		14.74		15.85		14.5		14.36		14.52
					15.24		13.45		14.41		14.41		13.45		14.37		13.23		14.25
					15.26		13.51		14.66		14.06		13.51		15.3		16.26		14.33
					12.58		11.14		17.83		15.2		16.89		16.09		13.8		13.55
					11.72		14.45		14.31		12.95		15.39		13.5		14.28		13.71
					15.01		14.1		13.88		14.49		12.93		14.89		13.69		10.4
					14.42		13.98		11.32		11.3		15.07		9.3		13.39		11.42
					14.56		14.08		12.01		10.26		14.31		9.82		12.86		8.8
				3	14.48		15.05		18.66		17.31		16.85		17.14		15.59		15.25
					16.66		18.52		16.16		16.5		16.2		17.05		16.63		18.27
					16.66		16.34		16.3		17.4		17.64		18.81		18.22		16.77
					17.08		17.21		16.19		16.9		16.46		15.65		18.23		16.6
					17.17		17.88		18.25		18.28		17.25		18.05		17.31		17.16
					15.98		16.5		17.58		14.98		17.58		16.08		17.33		16.7
					16.99		17.83		16.46		18.97		16.46		16.8		16.03		17.63
					14.8		13.91		19.49		12.45		19.49		15.89		16.6		14.45
					16.46		17.1		14.98		17.99		17.8433		18.25		15.76		15.4
					16.33		16.8		16.48		15.3		16.46		12.92		17.2		11.33
				4	12.39		12.87		10.25		10.75		12.5		11.52		11.19		11.44
					8.94		10.6		12.53		11.13		11.79		11.99		11		9.97
					10.88		11.34		10.13		12.23		9.85		11.47		12.05		11.91
					11.5		12.47		11.32		11.86		11.98		11.43		10.76		11.09
					12.56		10.78		11.71		10.69		11.54		10.98		10.85		11.16
					15.9		17.08		19.78		19.58		14.97		15.73		16.91		18.03
					16.98		14.02		16.15		15.47		15.31		15.78		17.5		14.48
					17.1		16.62		18		18.46		20.49		15.78		16.51		15.61
					16.42		16.34		15.26		15.39		16.9233		15.8		16.51		16.25
					15.09		17.98		17.16		17.28		16.15		17.93		17.87		16.87
				5	15.22		16.14		16.62		18.22		16.91		16.95		15.59		15.9
					17.38		18.21		18.85		17.06		18.09		18.45		18.29		15.19
					16.99		17.3		16.9		18.81		18.39		19.41		17.74		16.79
					17.63		18		18.8		18.02		16.68		18.36		16.24		15.42
					18.24		19.47		17.1		17.21		17.76		18.49		17.88		13.77
					17.7		16.98		17.38		18.6		16.5		15.89		17.86		16.56
					16.5		14.38		15.96		15.62		15.34		15.96		17.95		17.8
					17.88		18.57		20.42		15.73		18.38		18		17.07		15.34
					16		17.09		16.53		19.58		16.74		16.14		16.6		16.04
					16.83		17.56		15.61		17.38		15.96		16.29		17.09		15.51
				6	15.81		17.64		19.8		18.54		17.65		16.18		17.53		18.32
					17.27		19.46		18.73		17.58		18.21		17.86		19.24		16.78
					18.71		19.4		18.47		18.25		19.06		18.4		17.09		18.82
					17.57		17.53		20.43		18.22		18.92		17.03		17.75		18.05
					18.16		17.66		18.86		18.28		18.78		16.96		15.88		19.78
					17.17		17.5		20.5		19.9		20.4		16.76		18.14		16.81
					18.49		17.23		16.96		16.26		17.95		16.78		17.56		17.53
					16.38		18.56		18.62		18.66		16.12		18.33		17.5		18.62
					16.8		17.88		17.89		16.2		18.1567		16.84		18.63		15.86
					18.36		15.35		18.7		17.76		16.96		16.8		17.33		15.86
