# Supplementary material for: Welfare Assessment of Female BALB/c Mice Housed with Different Environmental Enrichment Materials
Source: Animals (Basel). 2026 Jul 16;16(14):2211. doi: 10.3390/ani16142211 (PMC13406001; doi:10.3390/ani16142211)
Supplement: Supplementary file 1 [file animals-16-02211-s001.zip › Table S2.xlsx]

## Sheet: OPEN FIELD (Table S2)
			OPEN FIELD PARAMETERS
			behaviour identification	Time in the Peripherical zone (s)	Avarage speed in the peripherical zone (m/s)	Time in the center zone (S)	light level (lux)
			r1	551.3	0.018	48.7	100
			r2	587.8	0.01	12.2	100
			r3	581.2	0.014	18.8	100
			r4	586.7	0.018	13.3	100
			r5	568.9	0.02	31.1	100
			r6	551.6	0.023	48.4	100
			r7	548.5	0.021	51.5	100
			r8	581.5	0.014	18.5	100
			r9	572.6	0.016	27.4	100
			r10	570.5	0.018	29.5	100
			r11	592.1	0.012	7.9	100
			r12	481.8	0.02	118.2	100
			r13	533.5	0.019	66.5	100
			r14	522.2	0.015	77.8	100
			r15	580.5	0.015	19.5	100
			r16	561.9	0.025	38.1	100
			r17	540.7	0.016	59.3	100
			r18	558	0.024	42	100
			r19	582.8	0.019	17.2	100
			r20	588.3	0.013	11.7	100
			r21	572.8	0.015	27.2	100
			r22	594.7	0.011	5.3	100
			r23	591.7	0.014	8.3	100
			r24	570.4	0.012	29.6	100
			r25	553.4	0.021	46.6	100
			r26	587.2	0.014	12.8	100
			r27	593.3	0.014	6.7	100
			r28	584.8	0.037	15.2	100
			r29	538.4	0.017	61.6	100
			r30	600		0	100
			r31	537.3	0.035	62.7	100
			r32	539.4	0.045	60.6	100
			r33				100
			r34	573	0.014	27	100
			r35	553.7	0.018	46.3	100
			r36	576.1	0.017	23.9	100
			r37	587.6	0.025	12.4	100
			r38	561.3	0.022	38.7	100
			r39	554.3	0.031	45.7	100
			r40	576.3	0.02	23.7	100
