# Supplementary material for: Welfare Assessment of Female BALB/c Mice Housed with Different Environmental Enrichment Materials
Source: Animals (Basel). 2026 Jul 16;16(14):2211. doi: 10.3390/ani16142211 (PMC13406001; doi:10.3390/ani16142211)
Supplement: Supplementary file 1 [file animals-16-02211-s001.zip › Table S3.xlsx]

## Sheet: EPM (Table S3)
				Measured Parameters
			behaviour identification	Number of entries into the open arms	Time spent in the open arms	Number of entries into the closed arms	Time spent in the close arms
			r1	13	118.3	14	181.7
			r2	14	90.8	14	209.2
			r3	11	54.1	12	245.9
			r4	15	148.6	15	151.4
			r5	17	71.7	18	228.3
			r6	10	69.5	10	230.5
			r7	8	48.6	9	251.4
			r8	6	17.5	7	282.5
			r9	9	44.3	9	255.7
			r10	13	96.1	14	203.9
			r11	11	88.1	11	211.9
			r12	10	30.2	10	269.8
			r13	11	51.5	12	248.5
			r14	11	26.7	11	273.3
			r15	11	39.4	12	260.6
			r16	15	34.4	16	265.6
			r17	12	61.6	13	238.4
			r18	17	99.7	17	200.3
			r19	10	46.2	10	253.8
			r20	12	42.4	12	257.6
			r21	16	93.9	17	206.1
			r22	13	116.2	13	183.8
			r23	15	158.2	16	141.8
			r24	11	43.7	11	256.3
			r25	15	35	16	265
			r26	5	13.2	6	286.8
			r27	6	15.7	7	284.3
			r28	9	19.2	9	280.8
			r29	17	44.9	18	255.1
			r30	6	34.2	5	265.8
			r31	7	13.4	8	286.6
			r32	18	35.6	19	264.4
			r33	8	15.4	9	284.6
			r34	8	56.5	8	243.5
			r35	8	46.1	8	253.9
			r36	10	14.4	10	285.6
			r37	7	35.4	7	264.6
			r38	7	30.1	8	269.9
			r39	11	31.4	11	268.6
			r40	14	59.2	15	240.8
