# Supplementary material for: Welfare Assessment of Female BALB/c Mice Housed with Different Environmental Enrichment Materials
Source: Animals (Basel). 2026 Jul 16;16(14):2211. doi: 10.3390/ani16142211 (PMC13406001; doi:10.3390/ani16142211)
Supplement: Supplementary file 1 [file animals-16-02211-s001.zip › Table S4.xlsx]

## Sheet: Hemogram (Table S4)
				RED CELLS COUNT RED CELLS COUNT
			behaviour identification	RBC 10Λ6/µl	HGB g/dL	HCT %
			r1	9.29	15.2	44.7
			r2	9.12	15.1	43.9
			r3	8.38	13.6	40.6
			r4	5.89	10.3	28.3
			r5	8.8	14.7	43.2
			uncoded	7.84	13.5	37.9
			uncoded	9.48	17.2	45.8
			uncoded	8.15	14.2	39.2
			r6	9.72	17	42.1
			r7	9.3	16.2	44.2
			r8	8.53	15.3	40.3
			r9	8.7	14.6	40.8
			r10	8.94	15.1	41.3
			r11	7.41	12	36.2
			r12	7.37	11.1	34
			r13	7.42	12.3	36.4
			r14	4.95	8.3	24.3
			r15	9.89	17.4	46.2
			uncoded	9	16	43.1
			uncoded	9.4	15.9	45.4
			r16	7.91	12.8	38.2
			r17	8.88	14.4	43
			r18	9.38	15.7	45.5
			r19	9.65	15.9	46.4
			r20	9.08	15.4	43.3
			uncoded	8.75	14.6	41.5
			uncoded	9.21	16.3	43.6
			r21	7.02	11.7	34.6
			r22	3.64	6.6	17.9
			r23	2.83	4.9	14.1
			r24	9.47	14.8	45.2
			r25	4.82	6.9	23.8
			uncoded	8.84	15.8	41.7
			uncoded	8.05	13.7	38.7
			uncoded	10.12	17.9	47.9
			uncoded	8.62	14.8	40.9
			uncoded	807	13.5	38.7
			r26	9.45	15.4	45
			r27	8.72	14	39.9
			r28	9.37	15.7	45.5
			r29	8.29	13.7	40.2
			r30	9.33	15.7	44.8
			uncoded	10.01	17.7	46.2
			uncoded	8.68	15.1	41.1
			uncoded	8.26	14	39.1
			uncoded	8.05	14	38.2
			r31	8.32	13.6	40.5
			r32	9.15	15.5	44.3
			r33	9.15	15.3	44.1
			r34	9.44	16.2	46.2
			r35	9.3	15.5	45
			uncoded	9.4	16.7	44.6
			uncoded	9.2	16.2	42
			uncoded	8.8	14.8	42.4
			uncoded	7.49	12.7	36.2
			r36	8.85	14.4	44
			r37	8.91	14.3	44
			r38	5.2	8.1	25.5
			r39	8.34	13.8	41.7
			r40	8.72	14.7	42.5
			uncoded	10.79	19.6	51.1
			uncoded	10.24	18.7	49.4
