# Supplementary material for: Welfare Assessment of Female BALB/c Mice Housed with Different Environmental Enrichment Materials
Source: Animals (Basel). 2026 Jul 16;16(14):2211. doi: 10.3390/ani16142211 (PMC13406001; doi:10.3390/ani16142211)
Supplement: Supplementary file 1 [file animals-16-02211-s001.zip › Table S5.xlsx]

## Sheet: White cells (Table S5)
			WHITE CELLS COUNT
		behaviour identification	WBC 10Λ3/µl	LYM 10Λ3/µl	MON 10Λ3/µl	GRA 10Λ3/µl
		r1	7	5.4	0.6	1
		r2	7.6	6.5	0.5	0.6
		r3	2.5	2.1	0.2	0.2
		r4	2.1	1.8	0.2	0.2
		r5	6.3	5	0.5	0.7
		uncoded	2	1.8	0.1	0.1
		uncoded	2.9	2.4	0.2	0.3
		uncoded	2.2	2	0.1	0.1
		r6	4.8	4.5	0.3	0.1
		r7	2.9	2.4	0.3	0.2
		r8	3.3	2.7	0.4	0.2
		r9	5.1	4.6	0.4	0.1
		r10	4.9	4.5	0.3	0.1
		r11	2.7	2.3	0.2	0.1
		r12	5.9	5.3	0.3	0.2
		r13	3.2	2.8	0.2	0.3
		r14	3.4	3.1	0.2	0.3
		r15	1.2	1	0.2	0.1
		uncoded	6.7	5.9	0.5	0.3
		uncoded	4.3	3.6	0.4	0.2
		r16	2.5	2.2	0.1	0.2
		r17	3.1	2.7	0.2	0.3
		r18	5.4	4.3	0.5	0.7
		r19	8.1	6.7	0.7	0.7
		r20	3.8	2.9	0.3	0.2
		uncoded	3.4	2.9	0.3	0.2
		uncoded	3.8	3.3	0.4	0.1
		r21	2.1	1.8	0.1	0.2
		r22	2.5	2.1	0.3	0.1
		r23	1.4	1.1	0.2	0.1
		r24	3.8	3.3	0.3	0.2
		r25	1.6	1.4	0.2	0.1
		uncoded	1.2	1.1	0.1	0.1
		uncoded	1.9	1.6	0.2	0.1
		uncoded	3	3.1	0.4	0.3
		uncoded	2.1	1.8	0.2	0.1
		uncoded	7	5.8	0.5	0.7
		r26	4.5	3.7	0.3	0.4
		r27	2.6	2.3	0.1	0.1
		r28	7.9	6.6	0.5	0.8
		r29	5.7	4.4	0.5	0.8
		r30	7	5.3	0.7	1
		uncoded	2.8	2.2	0.4	0.2
		uncoded	1.9	1.5	0.3	0.1
		uncoded	1.7	1.4	0.2	0.1
		uncoded	2.6	2.3	0.3	0.1
		r31	3.4	3	0.2	0.2
		r32	8.3	6.1	0.8	1.4
		r33	10.5	8.4	1	1.1
		r34	5.6	4.4	0.5	0.7
		r35	15.2	11.8	1.4	2
		uncoded	6.6	5.2	0.6	0.8
		uncoded	10.4	8.8	0.9	0.7
		uncoded	10.8	9	1	0.8
		uncoded	1.9	1.5	0.2	0.2
		r36	7.1	5.8	0.8	0.5
		r37	5.5	4.3	0.6	0.6
		r38	3.7	3.3	0.2	0.2
		r39	7	5.6	0.8	0.7
		r40	4.1	3.2	0.6	0.3
		uncoded	4.2	3.2	0.4	0.6
		uncoded	5.5	4.2	0.8	0.5
