# Supplementary material for: Welfare Assessment of Female BALB/c Mice Housed with Different Environmental Enrichment Materials
Source: Animals (Basel). 2026 Jul 16;16(14):2211. doi: 10.3390/ani16142211 (PMC13406001; doi:10.3390/ani16142211)
Supplement: Supplementary file 1 [file animals-16-02211-s001.zip › Table S6.xlsx]

## Sheet: Biochemical (Table S6)
					VALUES BIOCHEMICAL
				behaviour identification	ALT (U/L)	GLU (mg/dL)
				r1	26	240
				r2	33	203
				r3	60	122
				r4	31	345
				r5	135	174
				uncoded		156
				uncoded	57	241
				uncoded	43	193
				r6	28	258
				r7	28	166
				r8	26	187
				r9	34	222
				r10	38	193
				r11	26	182
				r12	27	168
				r13	22	173
				r14	40	265
				r15	80	172
				uncoded	97	175
				uncoded	59	236
				r16	30	171
				r17	31	247
				r18	39	183
				r19	32	176
				r20	32	149
				uncoded	63	238
				uncoded	28	203
				r21	83	197
				r22	36	257
				r23	25	199
				r24	142	223
				r25	33	203
				uncoded	143	212
				uncoded	33	216
				uncoded	36	173
				uncoded	166	244
				uncoded	90	198
				r26	31	158
				r27	47	179
				r28	29	202
				r29	58	225
				r30	166	173
				uncoded	858	237
				uncoded	103	157
				uncoded	32	243
				uncoded	54	241
				r31	46	165
				r32	358	175
				r33	281	188
				r34	599	212
				r35	128	202
				uncoded	577	261
				uncoded	43	231
				uncoded	32	196
				uncoded	34	164
				r36	74	211
				r37	35	253
